# Supplementary material for: Effects of a Specific Trunk and Shoulder Strength Training Program on Throwing Velocity and Accuracy: A Study Among Hungarian First-League Female Handball Players
Source: Sports (Basel). 2024 Oct 31;12(11):296. doi: 10.3390/sports12110296 (PMC11598238; doi:10.3390/sports12110296)
Supplement: Supplementary file 1 [file sports-12-00296-s001.zip]

Archive with 1 entries (1 files):
- sports-3047488-supplementary.pdf
